# Supplementary material for: Antibody-Dependent Enhancement of SARS-CoV-2 Infection of Human Immune Cells: In Vitro Assessment Provides Insight in COVID-19 Pathogenesis
Source: Viruses. 2021 Dec 11;13(12):2483. doi: 10.3390/v13122483 (PMC8704563; doi:10.3390/v13122483)
Supplement: Supplementary file 1 [file viruses-13-02483-s001.zip]

Archive with 1 entries (1 files):
- viruses-1485966-supplementary.pdf
